# Supplementary material for: Chronic alcohol-induced brain states limit propagation of direct cortical stimulation
Source: Sci Rep. 2025 Oct 10;15:35407. doi: 10.1038/s41598-025-21802-z (PMC12514308; doi:10.1038/s41598-025-21802-z)
Supplement: Supplementary file 23 — Supplementary Material 23 [file 41598_2025_21802_MOESM23_ESM.xlsx]

## Sheet: All_Channels
Variable	t_value	df	p_value	sig	conf_interval_low	conf_interval_high	estimate_mean_diff	hypothesis	cohens_d
LatP1	-3.57884	176.867	0.00044553	*	-4.83556	-1.39813	54.361	Unpaired t-test	9.30482
LatN1	-8.92107	166.184	8.12932e-16	*	-20.5872	-13.126	78.5885	Unpaired t-test	6.20012
LatP2	-4.80967	164.517	3.39452e-06	*	-36.1767	-15.1187	116.501	Unpaired t-test	3.25678
LatN2	0.14597	140.949	0.884153		-14.3975	16.6932	165.925	Unpaired t-test	3.14556
LatP3	0.252243	155.775	0.801186		-23.47	30.3416	304.862	Unpaired t-test	3.33647
AmplP1N1	-4.15346	144.163	5.58404e-05	*	-15.7353	-5.58794	20.5629	Unpaired t-test	1.19417
AmplN1P2	-2.05806	115.797	0.0418288	*	-8.95251	-0.171565	13.622	Unpaired t-test	0.91608
AmplP2N2	6.79484	135.571	3.13075e-10	*	4.58861	8.35614	10.7696	Unpaired t-test	1.68542
AmplN2P3	-1.80787	168.177	0.0724139		-6.52498	0.286914	17.6594	Unpaired t-test	1.52587
dB_deltaPower	-3.94138	177.941	0.000116288	*	-4.10946	-1.36732	19.9018	Unpaired t-test	4.2701
dB_thetaPower	-4.51036	177.183	1.17464e-05	*	-4.49124	-1.75729	20.9235	Unpaired t-test	4.50289
dB_alphaPower	-4.50109	175.953	1.22626e-05	*	-4.49431	-1.75448	20.9279	Unpaired t-test	4.4944
dB_betaPower	-3.52106	165.027	0.000555857	*	-4.05269	-1.14056	19.8472	Unpaired t-test	4.01196
dB_gammaPower	5.30076	176.053	3.42117e-07	*	2.17029	4.74489	14.3403	Unpaired t-test	3.2773
Time_deltaPower	2.54418	174.919	0.0118186	*	10.5456	83.5018	178.104	Unpaired t-test	1.43648
Freq_deltaPower	2.57586	113.187	0.0112869	*	0.0591082	0.452916	3.88264	Unpaired t-test	5.82349
Time_thetaPower	2.23894	175.363	0.0264175	*	4.44243	70.5245	161.135	Unpaired t-test	1.43478
Freq_thetaPower	-2.27552	174.481	0.024091	*	-0.566259	-0.0402274	6.94329	Unpaired t-test	7.76691
Time_alphaPower	1.3975	165.168	0.164138		-9.78431	57.1852	147.809	Unpaired t-test	1.29924
Freq_alphaPower	-0.552943	170.588	0.581027		-0.485937	0.27327	8.79226	Unpaired t-test	6.81561
Time_betaPower	-2.23348	143.588	0.0270638	*	-67.5249	-4.11967	86.6497	Unpaired t-test	0.805359
Freq_betaPower	7.66721	91.2554	1.83526e-11	*	3.22614	5.48215	16.6022	Unpaired t-test	4.35806
Time_gammaPower	-5.98204	164.83	1.32931e-08	*	-219.491	-110.555	116.863	Unpaired t-test	0.631505
Freq_gammaPower	-4.77878	97.7961	6.2134e-06	*	-2.1766	-0.899264	30.1932	Unpaired t-test	13.9856
