# Supplementary material for: Chronic alcohol-induced brain states limit propagation of direct cortical stimulation
Source: Sci Rep. 2025 Oct 10;15:35407. doi: 10.1038/s41598-025-21802-z (PMC12514308; doi:10.1038/s41598-025-21802-z)
Supplement: Supplementary file 25 — Supplementary Material 25 [file 41598_2025_21802_MOESM25_ESM.xlsx]

## Sheet: All_Channels
Variable	t_value	df	p_value	sig	conf_interval_low	conf_interval_high	estimate_mean_diff	hypothesis	cohens_d
LatP1	-1.36958	176.125	0.172562		-3.19514	0.577215	56.1689	Unpaired t-test	8.76091
LatN1	-10.8699	170.429	3.05393e-21	*	-18.8875	-13.0819	79.4604	Unpaired t-test	8.05501
LatP2	-11.0108	99.9663	6.12071e-19	*	-42.6562	-29.6312	106.005	Unpaired t-test	4.81401
LatN2	-8.8595	138.032	3.564e-15	*	-47.9637	-30.4606	125.565	Unpaired t-test	4.22913
LatP3	-1.39456	172.034	0.164947		-40.1214	6.89999	284.816	Unpaired t-test	3.56457
AmplP1N1	0.498514	171.792	0.61876		-5.12717	8.59205	32.9569	Unpaired t-test	1.41371
AmplN1P2	-1.35367	148.567	0.177899		-8.08258	1.5108	14.8981	Unpaired t-test	0.914923
AmplP2N2	2.05934	174.403	0.0409475	*	0.0585408	2.7554	5.70416	Unpaired t-test	1.2446
AmplN2P3	3.32995	155.412	0.00108496	*	2.58722	10.1328	27.1385	Unpaired t-test	2.11816
dB_deltaPower	-0.584405	176.972	0.559692		-1.83216	0.994958	22.2215	Unpaired t-test	4.62469
dB_thetaPower	-0.842548	177.507	0.400615		-2.071	0.831696	23.4281	Unpaired t-test	4.74874
dB_alphaPower	-1.00507	177.997	0.316228		-2.18058	0.708919	23.3165	Unpaired t-test	4.74762
dB_betaPower	-1.22009	176.953	0.224054		-2.56796	0.605792	21.4627	Unpaired t-test	3.97891
dB_gammaPower	4.70909	163.806	5.27467e-06	*	2.23225	5.45598	14.7268	Unpaired t-test	2.68933
Time_deltaPower	0.357949	145.509	0.7209		-26.236	37.8411	136.883	Unpaired t-test	1.25877
Freq_deltaPower	2.36864	123.56	0.019404	*	0.0397573	0.444048	3.86853	Unpaired t-test	5.64675
Time_thetaPower	1.05424	150.762	0.29346		-13.6942	45.025	139.317	Unpaired t-test	1.39764
Freq_thetaPower	-1.87017	170.132	0.0631784		-0.496651	0.0134155	7.00491	Unpaired t-test	8.08254
Time_alphaPower	0.876975	141.261	0.381989		-17.1661	44.5394	137.795	Unpaired t-test	1.31619
Freq_alphaPower	-2.09475	177.852	0.03761	*	-0.686215	-0.0204705	8.54525	Unpaired t-test	7.55187
Time_betaPower	1.1603	176.731	0.24749		-15.2835	58.8988	144.28	Unpaired t-test	1.14436
Freq_betaPower	3.69822	96.1024	0.000361483	*	0.555209	1.84172	13.4465	Unpaired t-test	6.18543
Time_gammaPower	-6.06607	150.679	1.01291e-08	*	-210.416	-107.021	123.168	Unpaired t-test	0.70173
Freq_gammaPower	-0.246501	175.341	0.805583		-0.930654	0.723989	31.6278	Unpaired t-test	11.2472
